# Supplementary material for: Quorum Sensing Signal Production and Microbial Interactions in a Polymicrobial Disease of Corals and the Coral Surface Mucopolysaccharide Layer
Source: PLoS One. 2014 Sep 30;9(9):e108541. doi: 10.1371/journal.pone.0108541 (PMC4182479; doi:10.1371/journal.pone.0108541)
Supplement: Table S1 — Percentage of AI-2 activity (± standard deviation) and induction of luminescence values for the 84 CFs that tested positive in the AI-2 assay. The data are presented in descending order based on percentage of AI-2 activity. The induction of luminescence was calculated by dividing the sample luminescence by the positive control luminescence at the optimal time point of the assay. (XLSX) [file pone.0108541.s001.xlsx]

## Sheet: Table S1
Isolate CF	% AI-2 Activity ( ± SD)	Induction of Luminescence	Isolate CF	% AI-2 Activity ( ± SD)	Induction of Luminescence	Isolate CF	% AI-2 Activity ( ± SD)	Induction of Luminescence
BBD-216-1b	345.84 ± 21.6	2.70059	BBD-FTL-6c	120.89 ± 21.4	0.943997	BSML-FLK-1h	65.307 ± 6.42	0.651736
BBD-FTL-6j	275.70 ± 50.3	2.15287	BSML-FLK-1i	117.61 ± 11.8	1.17375	BSML-FLK-1a	65.153 ± 2.62	0.650197
HSML-FTL-11b	275.28 ± 8.36	2.81468	BBD-FTL-1g	116.64 ± 4.84	1.39524	BSML-FLK-1l	63.282 ± 2.79	0.631531
BBD-FLK-1h	271.58 ± 53.2	2.12	BSML-FTL-7m	115.50 ± 20.8	1.15264	BSML-FTL-8b	60.889 ± 10.0	0.607647
BBD-FLK-1k	260.04 ± 31.1	2.03057	BSML-FLK-1k	115.34 ± 11.2	1.151	BBD-FTL-5f	60.073 ± 11.6	0.578808
HSML-FTL-10bb	256.29 ± 14.8	2.62051	BBD-FTL-6m	111.42 ± 11.3	1.07359	BSML-FLK-1m	59.759 ± 9.66	0.596374
BSML-FTL-7q	232.11 ± 12.8	2.31632	BBD-FTL-6b	111.03 ± 27.9	0.86701	BBD-FTL-8c	57.091 ± 3.90	0.682953
BSML-FLK-1c	226.54 ± 12.2	2.26079	BBD-216-2d	110.58 ± 7.23	1.06542	BBD-FTL-7a	55.744 ± 4.52	0.537104
HSML-FTL-9f	213.76 ± 16.1	1.70233	BBD-FLK-1n	109.27 ± 15.5	0.85324	BBD-FTL-4b	54.912 ± 5.43	0.428798
HSML-FTL-9d	200.67 ± 11.9	1.59814	BSML-FTL-7d	108.65 ± 19.7	1.29976	BBD-FTL-6k	51.745 ± 2.51	0.498568
HSML-FTL-11i	191.23 ± 10.6	1.95524	BBD-FLK-1l	108.07 ± 13.1	0.84387	BBD-FLK-1j	49.431 ± 9.76	0.39
HSML-FTL-10z	188.15 ± 5.13	1.92376	BBD-FLK-1c	101.00 ± 6.31	0.788703	BSML-FTL-6w	48.672 ± 6.20	0.468966
HSML-FTL-10aa	173.52 ± 12.7	1.77423	BBD-216-4e	99.694 ± 8.49	0.960563	BBD-217-2d	47.873 ± 6.88	0.461265
BBD-FLK-1b	173.11 ± 26.4	1.35181	BSML-FTL-7o	97.875 ± 5.70	0.976751	BBD-FLK-1e	45.179 ± 1.91	0.44
BBD-FTL-6g	167.57 ± 16.5	1.30852	BBD-FTL-6p	95.795 ± 8.34	0.922994	BBD-216-4a	42.636 ± 4.45	0.51003
HSML-FTL-9m	156.74 ± 7.91	1.24824	BSML-FTL-6u	95.241 ± 7.32	1.13931	BBD-FTL-1m	42.118 ± 0.30	0.503838
BBD-FLK-1m	148.82 ± 22.8	1.16207	BBD-FTL-6n	90.130 ± 11.8	0.86842	HSML-FTL-10r	39.907 ± 4.77	0.317813
HSML-FTL-9a	146.16 ± 11.0	1.16399	BSML-FLK-1o	86.974 ± 6.15	0.867967	BBD-FTL-7b	39.287 ± 1.19	0.37854
HSML-FTL-9b	144.32 ± 14.4	1.14934	BSML-FLK-1n	83.783 ± 5.23	0.836121	BBD-FTL-3h	37.647 ± 2.27	0.362739
BSML-FTL-7e	143.00 ± 17.9	1.71063	BBD-216-3d	83.109 ± 1.18	0.800766	BBD-FTL-1h	37.159 ± 6.77	0.444514
BBD-FTL-3b	140.38 ± 4.35	1.09621	BSML-FLK-1b	82.627 ± 13.8	0.82458	HSML-FTL-11l	36.328 ± 5.64	0.371445
BSML-FLK-1e	132.75 ± 7.79	1.32481	BBD-FTL-1f	79.148 ± 19.5	0.94681	BBD-FTL-1e	35.451 ± 2.36	0.424077
BBD-FTL-8b	127.81 ± 9.08	1.5289	BBD-217-2b	74.398 ± 19.0	0.889988	BSML-FLK-1f	35.182 ± 8.99	0.351107
HSML-FTL-9j	127.21 ± 8.97	1.01305	BSML-FTL-6r	74.102 ± 6.47	0.886447	HSML-FTL-9i	33.598 ± 3.87	0.267571
BBD-FTL-3j	122.89 ± 5.15	1.18405	BSML-FLK-1d	73.342 ± 3.42	0.731919	BBD-FTL-6q	32.479 ± 1.54	0.312945
BBD-FTL-1j	122.04 ± 3.40	1.4599	BSML-FTL-7n	71.458 ± 14.4	0.713119	HSML-FTL-9c	31.191 ± 5.50	0.248403
BSML-FTL-8c	121.85 ± 6.18	1.21606	BBD-FTL-6o	66.858 ± 5.12	0.644185	BBD-FTL-6l	30.549 ± 2.75	0.294345
BSML-FTL-8a	121.47 ± 4.81	1.21218	BBD-FTL-1b	65.542 ± 2.36	0.631504	BBD-FTL-6h	28.236 ± 3.21	0.220492
